# Supplementary material for: Cutibacterium acnes Infection Induces Type I Interferon Synthesis Through the cGAS-STING Pathway
Source: Front Immunol. 2020 Oct 15;11:571334. doi: 10.3389/fimmu.2020.571334 (PMC7593769; doi:10.3389/fimmu.2020.571334)
Supplement: Supplementary file 6 [file Table_2.xlsx]

## Sheet: Tabelle1
Supplementary Table S2
RT-qPCR primers
	Forward primer (5-3')	Reverse primer (5-3')
HPRT	CCTGGCGTCGTGATTAGTGA	GGGCTACAATGTGATGGCCT
TNF-α	CGCATCGCCGTCTCCTAC	CCTCTGGGGTCTCCCTCTG
IL-1β	CGACCACCACTACAGCAAGG	TCAAAGATGAAGGGAAAGAAGG
IL-1α	GCTGAAGGAGATGCCTGAGAT	GCACACCCAGTAGTCTTGCTT
IL-10	TACGGCGCTGTCATCGATTT	TAGAGTCGCCACCCTGATGT
IL-6	AGAGGCACTGGCAGAAAACAAC	AGGCAAGTCTCCTCATTGAATCC
IFN-β	TCTGGCACAACAGGTAGTAGGC	GAGAAGCACAACAGGAGAGCAA
MX1	CACCGTGACGGATATGGTCC	TTCCATCTGGAAGTGGAGGC
IFIT1	ATTTACAGCAACCATGAGTACAAA	TCCCACACTGTATTTGGTGTCT
RT-qPCR program:
2min at 95°C
5sec at 95°C, 5sec at 60°C and 10sec at 72°C (x40 cycles)
15sec at 95°C
15sec at 60°C
20min increasing temperature (melting curve)
15sec at 95°C
